# Supplementary material for: Cell–cell communication: new insights and clinical implications
Source: Signal Transduct Target Ther. 2024 Aug 7;9:196. doi: 10.1038/s41392-024-01888-z (PMC11382761; doi:10.1038/s41392-024-01888-z)
Supplement: Supplementary file 1 — Supplementary Table 1 [file 41392_2024_1888_MOESM1_ESM.xlsx]

## Sheet: Sheet1
Technology	Range of cell numbers	Publication date	PMID
SCT
Drop-seq	1000-10000	2015.05	26000488
inDrop	1000-10000	2015.05	26000488
CITE-seq	1000-10000	2017.07	28759029
10×Genomics	10000-100000	2020.02	32106453
ST
FISSEQ	1000-10000	2014.03	24578530
MERFISH	750	2015.04	25858977
seqFISH+	2963	2019.04	30911168
GeoMx DSP	1000-10000	2020.05	32393914
Stereo-seq	1000-10000	2022.05	35512705
Visium	191795	2022.08	35948637
CosMx SMI	100000-1000000	2022.11	36203011
Xenium	10000-100000	2023.07	37422469
SCP
CyTOF	10000-1000000	2011.05	21551058
MS	100000	2020.01	32001644
SP
IMC	100000	2014.04	24584193
MIBI	100000	2014.04	24584119
CODEX	200000	2018.08	30078711
GeoMx DSP	1000-10000	2020.05	32393914
Cell DIVE	100000	2020.07	32665557
CosMx SMI	100000-1000000	2022.11	36203011
