# Supplementary material for: Cell–cell communication: new insights and clinical implications
Source: Signal Transduct Target Ther. 2024 Aug 7;9:196. doi: 10.1038/s41392-024-01888-z (PMC11382761; doi:10.1038/s41392-024-01888-z)
Supplement: Supplementary file 2 — Supplementary Table 2 [file 41392_2024_1888_MOESM2_ESM.xlsx]

## Sheet: Sheet1
Full Name	Abbreviation
Cell-cell communication	CCC
Cell-cell interaction	CCI
Single-cell RNA sequencing	scRNA-Seq
Ligand-receptor interaction	LRI
Nerve Growth Factor	NGF
Green fluorescent protein	GFP
GFP reconstitution across synaptic partner	GRASP
Multiplexed error-robust fluorescence in situ hybridization	MERFISH
CO-Detection by indEXing	CODEX
Transforming growth factor-β	TGF-β
Nitric oxide	NO
Carbon monoxide	CO
Ligand-gated ion channel receptor	LGIC
G protein-coupled receptor	GPCR
Guanosine-5’-diphosphate	GDP
Guanosine triphosphate	GTP
Cyclic adenosine monophosphate	cAMP
Adenylate cyclase	AC
Protein kinase A	PKA
Ca/calmodulin-dependent protein kinase II	CaMKII
Epidermal growth factor	EGF
Epidermal growth factor receptor	EGFR
Mitogen-activated protein kinase	MAPK
Extracellular signal-regulated kinase	ERK
Tumor necrosis factor α	TNF-α
Phosphoinositide 3-kinase	PI3K
Nuclear factor kappa-light-chain-enhancer of activated B cells	NF-κB
Cyclic guanosine monophosphate	cGMP
Inositol trisphosphate	IP3
Calcineurin-dependent protein kinase	Ca/CaM
Protein kinase C	PKC
Phosphatidylinositol-4,5-bisphosphate	PIP2
Diacylglycerol	DAG
Protein tyrosine kinase	PTK
Receptor tyrosine kinase	RTK
Guanylate cyclase	GC
Janus kinase	JAK
Signal transducers and activators of transcription	STAT
Phosphatidylinositol-3,4,5-trisphosphate	PIP3
Protein kinase G	PKG
Bone morphogenetic protein	BMP
Hedgehog	Hh
A disintegrin and metalloprotease	ADAM
Notch intracellular domain	NICD
Patched	Ptch
Smoothened	Smo
Glioma-associated oncogene homolog	Gli
Interleukin 1	IL-1
Lipopolysaccharide	LPS
IκB kinase	IKK
Intercellular adhesion molecule-1	ICAM-1
Vascular cell adhesion molecule-1	VCAM-1
β-adrenergic receptor	β-AR
Smooth muscle cell	SMC
Food and Drug Administration	FDA
Chronic myeloid leukemia	CML
Extracellular matrix	ECM
Tumor microenvironment	TME
Cancer-associated fibroblast	CAF
Natural killer	NK
Reactive oxygen species	ROS
Cancer stem cell	CSC
Adrenergic receptor	AR
Posttranslational modification	PTM
Coronary heart disease	CHD
High-density lipoprotein-associated cholesterol	HDL-C
Extracellular vesicle	EV
Central nervous system	CNS
Amyotrophic lateral sclerosis	ALS
Frontotemporal dementia	FTD
Parkinson's disease	PD
Alzheimer's disease	AD
Blood-brain barrier	BBB
Alpha-synuclein	α-syn
Amyloid precursor protein	APP
Amyloid-β	Aβ
Next-generation sequencing	NGS
Mesenchymal stem cells	MSC
Regulatory T cell	Treg
Antigen-presenting cells	APC
Polymorphonuclear neutrophil	PMN
Interleukin 1	IL
Human immunodeficiency virus type 1	HIV-1
Hepatitis B virus	HBV
Coronavirus disease 2019	COVID-19
Type 1 diabetes	T1D
Adipose tissue macrophage	ATM
Peroxisome proliferator-activated receptor γ	PPARγ
CCAAT/enhancer-binding protein β	CEBPβ
Fetal germ cells	FGC
Electron microscope	EM
Cryo-electron microscopy	cryo-EM
Nicotinic acetylcholine receptor	nAChR
Electron spin resonance	ESR
Transient Receptor Potential Vanilloid 1	TRPV1
Tunneling nanotube	TNT
Scanning electron microscopy	SEM
Mesenchymal stem cell	MSC
Stimulated Emission Depletion	STED
Fluorescence Correlation Spectroscopy	FCS
Stochastic Optical Reconstruction Microscopy	STORM
Structured Illumination Microscopy	SIM
Fluorescence resonance energy transfer	FRET
Supported planar lipid bilayer	SLB
Fluorogen-activating protein	FAP	`
Dye activated by proximity anchoring	DAPA
Labeling Immune Partnerships by SorTagging Intercellular Contacts	LIPSTIC
Staphylococcus aureus	SrtA
Ligand-receptor pair	LRP
Enzyme-mediated Cellular Proximity Labeling	EXCELL
Interaction-Dependent Fucosylation	FucoID
Tumor-Specific Antigen	TSA
Mass spectrometry	MS
Biotin-phenol	BP
N-cadherin	Ncad
Synthetic Notch	SynNotch
Traction Force Microscopy	TFM
Fluctuation-based super-resolution	FBSR
Atomic Force Microscopy	AFM
Force volume	FV
Non-Contact Atomic Force Microscopy	NC-AFM
High-Speed Atomic Force Microscopy	HS-AFM
Co-immunoprecipitation	Co-IP
Protein-protein interaction	PPI
Angiogenin	ANG
Ribonuclease inhibitor	RI
Interferon gamma	IFN-γ
Synthetic Notch	synNotch
Ligand-receptor	LR
Communication event	CE
Transcription factor	TF
Gene regulatory network	GRN
Fresh frozen	FF
Formalin-fixed paraffin-embedding	FFPE
Inductively coupled plasma MS	ICP-MS
Imaging MS cytography	IMC
Multiple ion beam imaging	MIBI
